# Supplementary material for: Vav1 Promotes B-Cell Lymphoma Development
Source: Cells. 2022 Mar 10;11(6):949. doi: 10.3390/cells11060949 (PMC8946024; doi:10.3390/cells11060949)
Supplement: Supplementary file 1 [file cells-11-00949-s001.zip]

Archive with 1 entries (1 files):
- cells-1562679-supplementary.pdf
